# Supplementary material for: Development of a Novel Nutrition-Related Multivariate Biomarker for Mild Cognitive Impairment Based on the Plasma Free Amino Acid Profile
Source: Nutrients. 2022 Feb 1;14(3):637. doi: 10.3390/nu14030637 (PMC8840028; doi:10.3390/nu14030637)
Supplement: Supplementary file 1 [file nutrients-14-00637-s001.zip]

Archive with 1 entries (1 files):
- nutrients-1550330-supplementary.pdf
